# Supplementary material for: Acetic Acid-Treated Common Beans Attenuate the Host Plant Preference of Spider Mites
Source: Plants (Basel). 2026 May 11;15(10):1460. doi: 10.3390/plants15101460 (PMC13210600; doi:10.3390/plants15101460)
Supplement: Supplementary file 1 [file plants-15-01460-s001.zip]

Archive with 1 entries (1 files):
- plants-4255636-supplementary.pdf
